# Supplementary material for: Synergistic Effect of Flavonoids and Metformin on Protection of the Methylglyoxal-Induced Damage in PC-12 Neuroblastoma Cells: Structure–Activity Relationship and Potential Target
Source: Molecules. 2024 May 14;29(10):2306. doi: 10.3390/molecules29102306 (PMC11124423; doi:10.3390/molecules29102306)
Supplement: Supplementary file 1 [file molecules-29-02306-s001.zip]

Archive with 1 entries (1 files):
- molecules-2904821-supplementary.pdf
